# Supplementary material for: Variation on a theme: pigmentation variants and mutants of anemonefish
Source: EvoDevo. 2021 Jun 19;12:8. doi: 10.1186/s13227-021-00178-x (PMC8214269; doi:10.1186/s13227-021-00178-x)
Supplement: Supplementary file 1 — Additional file 1: Mutant anemonefish retail lines. [file 13227_2021_178_MOESM1_ESM.xlsx]

## Sheet: Sheet1_2
	mutant anemonefish retail lines
		Amphiprion ocellaris	type of mutation	colors available			company link
		normal 3 bands	none	orange	black	mocha/caramel	https://www.orafarm.com/product/black-ocellaris-clownfish/
		"Gladiator/DaVinci"	band shape - “Picasso”	orange	black	mocha/caramel	https://www.orafarm.com/product/gladiator-clownfish/
		"Wyoming White"	white expansion				https://www.orafarm.com/product/wyoming-white-clownfish/
		"Snowflake"	band shape - “Snowflake”	orange	black		https://www.orafarm.com/product/snowflake-clownfish/
		"Black Ice Snowflake"	band shape - “Snowflake”				https://www.orafarm.com/product/black-ice-snowflake-clownfish/
		"Misbar"	reduction of bands	orange	black	mocha/caramel	https://www.orafarm.com/product/misbar-ocellaris-clownfish/
		"Extreme Misbar/Nearly Naked"	reduction of bands	orange	black	mocha/caramel	https://www.orafarm.com/product/extreme-misbar-ocellaris-clownfish/
		"Naked"	complete lack of bands	orange	black	mocha/caramel	https://www.orafarm.com/product/naked-ocellaris-clownfish/
		"Midnight Lighting"	band shape & lack of bands		black		https://www.seaandreef.com/marine-ornamental-fish/clownfish/midnight-lightning
		"Frostbite"	band shape - “Picasso” & “Snowflake”	orange	black		https://www.orafarm.com/product/frostbite-clownfish/
		"Flurry"	band shape - “Picasso” & “Snowflake”				https://www.seaandreef.com/marine-ornamental-fish/clownfish/flurry
		"Storm"	band shape - “Storm”	orange	black	mocha/caramel	https://www.orafarm.com/product/black-storm-clownfish/
		"Snow Storm"	band shape - “Storm” & "Snowflake"		black		https://www.orafarm.com/product/snow-storm/
		"Ice Storm"	band shape - “Storm” & "Snowflake"			mocha/caramel	https://www.seaandreef.com/marine-ornamental-fish/clownfish/ice-storm
		"Zombie/Tangerine"	reduced melanin				https://www.orafarm.com/product/zombie-clownfish/
		"Tangerine Albino Snowflake"	reduced melanin & "Snowflake"				https://www.proaquatix.com/portfolio/tangerine-albino-snowflake/
		"Wide Bar Gladiator"	band shape	orange	black	mocha/caramel	https://www.seaandreef.com/marine-ornamental-fish/clownfish/wide-bar-gladiator-ocellaris
		Premnas biaculeatus
		"Lightning"	band shape			white band	https://www.orafarm.com/product/lightning-maroon/
		"Morse Code"	band shape & extra elements			white band	https://www.seaandreef.com/marine-ornamental-fish/clownfish/morsecodemaroon
		"Thunder"	white expansion			white band	https://cultivatedreef.com/product/thunder-maroon/
		"Goldflake"	band shape - “Picasso”-type			golden band	https://www.orafarm.com/product/goldflake-maroon-clownfish/
		"Gold Nugget"	white expansion			golden band	https://www.orafarm.com/product/gold-nugget-maroon-clownfish/
		"Gold Dot"	band shape & extra elements			golden band	https://www.orafarm.com/product/gold-dot-maroon-clownfish/
		"Gold x Lightning"	band shape				https://www.orafarm.com/product/gold-x-lightning-maroon/
		Amphiprion percula
		normal 3 bands		orange	black		https://www.orafarm.com/product/percula-clownfish/
		"Picasso"	band shape - “Picasso”-type				https://www.orafarm.com/product/picasso-clownfish/
		"Platinum/Maine Blizzard"	white expansion				https://www.orafarm.com/product/platinum-clownfish/
		"Misbar"	reduction of bands				https://www.orafarm.com/product/misbar-percula-clownfish/
		"Super Yellow"	complete lack of bands, reduced melanophores				https://www.similanfarm.com/article/name-th-00006/
		Amphiprion clarkii
		"Galaxy"	band shape - “Picasso”-type				https://www.proaquatix.com/portfolio/galaxy-clarkii-amphiprion-clarkii/
		"Deluxe"	reduction of bands				https://www.orafarm.com/product/deluxe-clarkii-clownfish/
		"Pearl Eye"					https://www.orafarm.com/product/pearl-eye-clarkii-clownfish/
		Amphiprion bicinctus
		"Spotcinctus"	band shape - “Picasso”-type				https://www.orafarm.com/product/spotcinctus-clownfish/
		Amphiprion sandaracinos
		"Xcalibour"	added head band dorsally				https://reefbuilders.com/2015/02/17/xcalibur-clowns-newest-strain-amphiprion-sandaracinos-bali-aquarich/
		Amphiprion melanopus
		"Naked"	complete lack of bands				https://www.orafarm.com/product/naked-cinnamon-clownfish/
		Amphiprion polymnus
		"White Horse Saddle Back"	white expansion				https://www.similanfarm.com/article/name-th-00005/
