# Supplementary material for: Variation on a theme: pigmentation variants and mutants of anemonefish
Source: EvoDevo. 2021 Jun 19;12:8. doi: 10.1186/s13227-021-00178-x (PMC8214269; doi:10.1186/s13227-021-00178-x)
Supplement: Supplementary file 2 — Additional file 2: Wild anemonefish variants. [file 13227_2021_178_MOESM2_ESM.xlsx]

## Sheet: Suppl Table 2
	wild anemonefish variants
		species	alteration category	location	link
		Amphiprion frenatus	melanism	Philippines	https://www.facebook.com/RVS-Fishworld-INC-134337699958125/photos/a.1003941242997762/1003941986331021
					https://www.facebook.com/RVS-Fishworld-INC-134337699958125/photos/a.1003941242997762/1003942102997676
		Amphiprion frenatus	melanism	Philippines	https://www.facebook.com/RVS-Fishworld-INC-134337699958125/photos/a.1098241873567698/1098241956901023
					https://www.facebook.com/RVS-Fishworld-INC-134337699958125/photos/a.1098241873567698/1098242066901012
		Amphiprion clarkii	melanism	Philippines	https://www.facebook.com/RVS-Fishworld-INC-134337699958125/photos/a.1160698807322004/1160712960653922
					https://www.facebook.com/RVS-Fishworld-INC-134337699958125/photos/a.1160698807322004/1160713147320570
		Amphiprion clarkii	melanism	Philippines	https://www.facebook.com/RVS-Fishworld-INC-134337699958125/photos/a.1065414113517141/1065417913516761
		Amphiprion clarkii	melanism	Philippines	https://www.facebook.com/RVS-Fishworld-INC-134337699958125/photos/a.1050971761628043/1050974158294470
		Amphiprion clarkii	melanism	Philippines	https://www.facebook.com/RVS-Fishworld-INC-134337699958125/photos/a.1045931688798717/1045932888798597
		Amphiprion clarkii	melanism	Philippines	https://www.facebook.com/RVS-Fishworld-INC-134337699958125/photos/a.807005559357999/807005976024624
		Amphiprion clarkii	melanism	Philippines	https://www.facebook.com/RVS-Fishworld-INC-134337699958125/photos/a.737814946277061/737818186276737
		Amphiprion clarkii	melanism	Philippines	https://www.facebook.com/RVS-Fishworld-INC-134337699958125/photos/a.1042445882480631/1042446002480619
					https://www.facebook.com/RVS-Fishworld-INC-134337699958125/photos/a.1042445882480631/1042446019147284
		Amphiprion ocellaris	misbar	Philippines	https://www.facebook.com/RVS-Fishworld-INC-134337699958125/photos/a.927367767321777/927369100654977
					https://www.facebook.com/RVS-Fishworld-INC-134337699958125/photos/a.927367767321777/927368430655044
		Amphiprion ocellaris	misbar	Philippines	https://www.facebook.com/RVS-Fishworld-INC-134337699958125/photos/a.258174007574493/258198197572074
		Amphiprion ocellaris	misbar	Philippines	https://www.facebook.com/RVS-Fishworld-INC-134337699958125/photos/a.1021856991206187/1021862591205627
		Amphiprion ocellaris	misbar	Philippines	https://www.facebook.com/RVS-Fishworld-INC-134337699958125/photos/a.1394940157231200/1394995570558992
					https://www.facebook.com/RVS-Fishworld-INC-134337699958125/photos/a.1394940157231200/1394958530562696
		Amphiprion ocellaris	misbar	Philippines	https://www.facebook.com/RVS-Fishworld-INC-134337699958125/photos/a.1394940157231200/1395002127225003
					https://www.facebook.com/RVS-Fishworld-INC-134337699958125/photos/a.1394940157231200/1395005723891310
		Amphiprion ocellaris	misbar	Philippines	https://www.facebook.com/RVS-Fishworld-INC-134337699958125/photos/a.1103932039665348/1103932672998618
					https://www.facebook.com/RVS-Fishworld-INC-134337699958125/photos/a.1103932039665348/1103932632998622
		Amphiprion ocellaris	misbar	Philippines	https://www.facebook.com/RVS-Fishworld-INC-134337699958125/photos/a.1098878016837417/1098879810170571
		Amphiprion ocellaris	misbar	Philippines	https://www.facebook.com/RVS-Fishworld-INC-134337699958125/photos/a.922451984480022/922453897813164
					https://www.facebook.com/RVS-Fishworld-INC-134337699958125/photos/a.922451984480022/922453844479836
		Amphiprion ocellaris	misbar	Philippines	https://www.facebook.com/RVS-Fishworld-INC-134337699958125/photos/a.1036397419752144/1036398063085413
					https://www.facebook.com/RVS-Fishworld-INC-134337699958125/photos/a.1036397419752144/1036397803085439
		Amphiprion ocellaris	misbar	Philippines	https://www.facebook.com/RVS-Fishworld-INC-134337699958125/photos/a.902168873175000/902169206508300
					https://www.facebook.com/RVS-Fishworld-INC-134337699958125/photos/a.902168873175000/902169089841645
		Amphiprion ocellaris	misbar	Philippines	https://www.facebook.com/RVS-Fishworld-INC-134337699958125/photos/a.631111820280708/631116370280253
					https://www.facebook.com/RVS-Fishworld-INC-134337699958125/photos/a.631111820280708/631116253613598
		Premnas biaculeatus	misbar	Indonesia	https://www.flickr.com/photos/zsispeo/42721960301/in/photolist-286cdor-Uf8ndS-bVpGmU-oDqorP-7N6zeb-o8cmKg-s7Czn6-ga6Axh-CVccvb-USTKX3-DepNJ2-47KJkt-aJy7Ex-icYXQj-Nu93as-9MAJtG-qMKsLD-7W2Ufb-a6bXMF-2iyALHi-e5hDpg-2iiP6Xh-e5hxcc-VXLHKb-228v6yC-7ujGza-qKGynS-ab8ZVr-5PbYX3-obaVbF-xdjJ5y-ZLbHoW-2itWnf6-eFbAeT-GPjxur-eedWsg-GvaV2u-GM1KsU-GSi4aQ-FZTK5z-DF7fg5-nrgBmo-CU8y8M-8NENkk-eagZkk-DHggRP-pWPn2k-2i…
		Premnas biaculeatus	misbar	Philippines	https://www.facebook.com/RVS-Fishworld-INC-134337699958125/photos/2191936834198191
		Premnas biaculeatus	misbar	Philippines	https://www.facebook.com/RVS-Fishworld-INC-134337699958125/photos/a.1942490105809533/1942491279142749
		Premnas biaculeatus	misbar	Philippines	https://www.facebook.com/RVS-Fishworld-INC-134337699958125/photos/a.1078802332178319/1078804982178054
		Premnas biaculeatus	misbar	Philippines	https://www.facebook.com/RVS-Fishworld-INC-134337699958125/photos/a.1078802332178319/1078808875510998
		Premnas biaculeatus	misbar	Philippines	https://www.facebook.com/RVS-Fishworld-INC-134337699958125/photos/a.729460027112553/729482170443672
		Premnas biaculeatus	misbar	Sulawesi	https://www.flickr.com/photos/charlottehesterman/18174645324/in/photolist-tG2NRS-e1omZr-fQwksB-htVaFT-iGHvjZ-iQhLSn-Av5VGb-ipGp44-fmKHF4-dN8MAh-eTLgPF-ft3Wf2-eAmvUJ-i37jC6-ffUZuN-fxWnZd-gqYLHL-kednx9-nMcii2-dReYnt-fnxUJ2-eZAypZ-fKzQTZ-jsz8zi-ei2xoB-hCcCxY-hyaLEj-dRdwhi-hmUZJ9-gpnGY9-ghJG1e-eD6Tuk-dW5M27-huZ9hz-mvzxhp-ia2Q4i-fbWtm8-it3NJd-dXZyxm-mVXy8K-ijBjs1-dXZF7s-i4zHdC-dRT2yW-eaCwD1-hHzibh-fQE…
		Premnas biaculeatus	misbar	Solomon Islands	https://www.inaturalist.org/observations/10718479
		Amphiprion bicintus	misbar	Egypt	https://www.flickr.com/photos/stellastyles/5424695586/in/photolist-9gmZ1f-aHQekR-auHjHL-arncCu-bfV5Mk-ac3UB4-FS8Qc2-9idVia-9kjnnR-9Casqi-a3xGiq-bpkaSi-9kV193-acyzHg-agGaRg-dtVnsX-aJzED6-aqC6gF-a36azD-9Dp3wF-agWAEg-9zmr4p-9m236x-a9GEvN-e5qtXP-24rBqeN-9JCMxT-9KjLNa-aPv9aZ-bfV9mv-aqhMUh-aDovLk-9kU1nN-aNW8Dp-abn8gd-9nqGrV-9nqGxK-9WtG87-9rM6Xj-b6U94K-aJwLJt-akjF72-aik6AW-9Cgcwo-9nqGug-9Vi5rM-apZFhy-cv…
		Amphiprion bicintus	misbar	Egypt	https://www.inaturalist.org/observations/18352718
		Amphiprion akindynos	misbar	Australia	https://www.flickr.com/photos/nicstang/8508824671/in/photolist-dXTX8D-dNGQVt-eASNMU-iWiYAs-eBDhaq-dLogzs-gDfssf-dMUEqV-gPiGAY-fSdN8G-ejLdV6-otDDe5-e3vmCk-kv6u1B-e7qBzp-dXGbzj-i4A7pp-fL6LYi-eAnjk7-ix1YJo-gfGBKP-ehTkVS-JDjv61-hpL2Qd-eFnAHR-hpL9zf-gvAGdi-ego2so-jJqG97-egfKEx-sJbSFC-frRVhf-frBB3H-h2TA87-iVcVyw-fg68SP-f9XetF-q9r1hG-eCzs27-qKFbiV-gK47yH-e5hjhT-e22oZL-eBZAyh-eAkGa9-geLTP8-e3cQuq-mHiYXk-…
		Amphiprion nigripes	misbar	Maldives	https://www.flickr.com/photos/federilli/4371159630/in/photolist-7Egktd-8QSx6A-9cw93P-QAyuP3-8jsRZG-8JCWy8-8GimWL-7TL4fK-8Xnmmk-7H8Gnz-7HL5qy-88FGg2-7ybhAL-7MgcoQ-7xZnP2-8KL7GL-7UPZ7a-8vvBqP-7FpSyM-a7v37T-7V3WPZ-7EcuyT-865F1c-8ddHLR-8M3wxL-jamirZ-8Xaidq-7y7scZ-7ybj6h-8vvApT-8JS1zT-912c4z-8QSixY-8vhGnk-93jsMx-9H3NhB-9o5SU4-7VtHag-a9t4zj-9dPheo-879Fvt-7T7MVn-7H3aJz-7Guhvb-8uwGSw-7ZMPv3-7VBTvf-8QaaKh…
		Amphiprion percula	misbar	Australia	https://www.inaturalist.org/observations/4718406
		Amphiprion percula	misbar	Solomon Islands	https://www.inaturalist.org/observations/1105760
		Amphiprion percula	misbar	Solomon Islands	https://www.inaturalist.org/observations/62365207
		Amphiprion percula	misbar	Papua New Guinea	https://www.inaturalist.org/observations/46826094
		Amphiprion chrysopterus	misbar	Marshall Islands	https://www.inaturalist.org/observations/65405030
		Amphiprion chrysopterus	misbar	Fiji	https://www.inaturalist.org/observations/23514888
		Amphiprion chrysopterus	misbar	Solomon Islands	https://www.inaturalist.org/observations/24217529
		Amphiprion perideraion	misbar	Marshall Islands	https://www.inaturalist.org/observations/65437423
		Amphiprion polymnus	misbar	Philippines	https://www.facebook.com/RVS-Fishworld-INC-134337699958125/photos/a.1684103648314848/1684105888314624
		Amphiprion ocellaris	no white or black pigment	Indonesia	https://reefbuilders.com/2014/01/22/golden-clownfish-pictures/
		Amphiprion ocellaris	"Picasso"-type	Philippines	https://www.facebook.com/RVS-Fishworld-INC-134337699958125/photos/a.1017319958326557/1017320344993185
					https://www.facebook.com/RVS-Fishworld-INC-134337699958125/photos/a.1017319958326557/1017320114993208
		Amphiprion ocellaris	"Picasso"-type	Philippines	https://www.facebook.com/RVS-Fishworld-INC-134337699958125/photos/a.937938579598029/937941369597750
					https://www.facebook.com/RVS-Fishworld-INC-134337699958125/photos/a.937938579598029/937941376264416
		Amphiprion ocellaris	"Picasso"-type	Philippines	https://www.facebook.com/RVS-Fishworld-INC-134337699958125/photos/a.1742403789151500/1742404215818124
					https://www.facebook.com/RVS-Fishworld-INC-134337699958125/photos/a.1742403789151500/1742404589151420
		Amphiprion ocellaris	"Picasso"-type	Philippines	https://www.facebook.com/RVS-Fishworld-INC-134337699958125/photos/a.1211813008877250/1211813695543848
					https://www.facebook.com/RVS-Fishworld-INC-134337699958125/photos/a.1211813008877250/1211813782210506
		Amphiprion ocellaris	"Picasso"-type	Philippines	https://www.facebook.com/RVS-Fishworld-INC-134337699958125/photos/a.1426024950789387/1426025120789370
					https://www.facebook.com/RVS-Fishworld-INC-134337699958125/photos/a.1426024950789387/1426025324122683
		Amphiprion ocellaris	"Picasso"-type	Philippines	https://www.facebook.com/RVS-Fishworld-INC-134337699958125/photos/a.1078802332178319/1078803572178195
					https://www.facebook.com/RVS-Fishworld-INC-134337699958125/photos/a.1078802332178319/1078803468844872
		Amphiprion ocellaris	"Picasso"-type	Philippines	https://www.facebook.com/RVS-Fishworld-INC-134337699958125/photos/a.1076450869080132/1076452622413290
					https://www.facebook.com/RVS-Fishworld-INC-134337699958125/photos/a.1076450869080132/1076452752413277
		Amphiprion ocellaris	"Picasso"-type	Philippines	https://www.facebook.com/RVS-Fishworld-INC-134337699958125/photos/a.937696892955531/937704989621388
		Amphiprion ocellaris	"Picasso"-type	Philippines	https://www.facebook.com/RVS-Fishworld-INC-134337699958125/photos/a.790072171051338/790072854384603
		Amphiprion ocellaris	"Picasso"-type	Philippines	https://www.facebook.com/RVS-Fishworld-INC-134337699958125/photos/a.1059371570788062/1059372024121350
					https://www.facebook.com/RVS-Fishworld-INC-134337699958125/photos/a.1059371570788062/1059371864121366
		Amphiprion frenatus	"Picasso"-type	Philippines	https://reefbuilders.com/2012/10/29/phantom-tomato-clownfish-collected-philippines/
		Amphiprion percula	"Picasso"-type	Australia	https://www.flickr.com/photos/chrisvsworld/4380138805/in/photolist-7F4mEz-8dEfaA-8TQN85-d6yYhh-7Ve7oN-8sSYtJ-uGDGUL-7QaEuJ-8mjdtk-7QaDt3-8iXEMh-7ygFom-7xQYBd-7UgYxT-8quGWp-8zu3Td-7K9sjf-9nKadm-8Bd2By-7RC49c-9azyLv-8XqjD1-7Vn9cx-7Enycn-7Xyqmu-8zVvyd-8KSsLG-8eAjVA-8NAMs7-8rFaaf-8NW3bF-7EnxbX-8Z77sh-9uJQVk-7KNpY7-7TQFde-7KsGtc-8HgZMh-885ZKS-8Lqrop-89mcNu-9L1Xsi-8SaJsj-9qtkuA-8571Sj-7Ukdch-8AQ9nj-8m7…
		Amphprion percula	"Picasso"-type	unknown	https://science.sciencemag.org/content/316/5825/742.abstract
		Amphiprion melanopus	"Picasso"-type	Philippines	https://www.facebook.com/RVS-Fishworld-INC-134337699958125/photos/a.2544167342308470/2544167992308405
		Amphiprion polymnus	"Picasso"-type	Philippines	https://www.facebook.com/RVS-Fishworld-INC-134337699958125/photos/a.1322908611101022/1322909277767622
					https://www.facebook.com/RVS-Fishworld-INC-134337699958125/photos/a.1322908611101022/1322909184434298
		Amphiprion polymnus	"Picasso"-type	Philippines	https://www.facebook.com/RVS-Fishworld-INC-134337699958125/photos/a.2087766631281879/2087768271281715
		Amphiprion perideraion	"Snowflake"-type	Japan	Fig. 3N
		Amphiprion perideraion	"Snowflake"-type	Japan	https://oceana.ne.jp/local_press/32495
		Amphiprion perideraion	"Snowflake"-type	Australia	https://www.inaturalist.org/observations/67258483
		Amphiprion akindynos	"Snowflake"-type	New Caledonia	Fig. 3O
		Amphiprion omanensis	"Snowflake"-type	Oman	https://www.flickr.com/photos/dvanv333/41937298322/in/photolist-26TRBHC-TVZSTs-Sx5hoo-TtCMuZ-LEQVCn-SebZGN-QKKQ1h-2j3Vns4-CPpHHk-TtCMCp-VJSUqE-YjrMsR-CECgGw-DnUfG7-ZhTVHj-UDxt6j-TnomBC-X28zc4-RYEfnh-Wab9R2-23hhFv9-24rJ6EX-2d3TDyi-ZkEKea-UiJqZa-XvGcq3-228xaP5-TgnEnb-217TFML-ZhTVSY-CDL1dL-WYNSNY-T3F5oH-QrX9ui-S51Ex9-YF6ENU-To4zoo-Wab9Hg-21WJhNt-QrXaQe-RiPJUw-T2N3Kq-R4TK8N-2e8BTs1-Qz77ed-227UnGs-ZLA…
		Amphiprion frenatus	"Snowflake"-type	Philippines	https://www.facebook.com/RVS-Fishworld-INC-134337699958125/photos/a.589562464435644/589565531102004
					https://www.facebook.com/RVS-Fishworld-INC-134337699958125/photos/a.589562464435644/589568641101693
		Amphiprion frenatus	"Snowflake"-type?	Philippines	https://www.facebook.com/RVS-Fishworld-INC-134337699958125/photos/a.2048105065248036/2048106168581259
		Amphiprion frenatus	"Snowflake"-type?	Philippines	https://www.facebook.com/RVS-Fishworld-INC-134337699958125/photos/a.1333622166696333/1333623450029538
					https://www.facebook.com/134337699958125/photos/a.1333622166696333/1333635820028301
		Premnas biaculeatus	"Lightning"-type	Papua New Guinea	https://reefbuilders.com/2020/12/02/eulogy-for-the-mother-of-all-lightning-clownfish/
		Amphiprion chrysopterus	"Lightning"-type?	Papua New Guinea	https://reefbuilders.com/2014/02/17/walt-smiths-fijian-lightning-blue-stripe-clownfish/
		Amphiprion sandaracinos	"Xcalibour"-type	Japan	http://www.kamome-kamo.com/kamomediary/?cat=1&paged=16
		Amphiprion sandaracinos	"Xcalibour"-type	Philippines	https://www.inaturalist.org/observations/20264087
		Amphiprion perideraion	extra elements	Japan	Fig. 3S
		Amphiprion perideraion	extra elements	Japan	http://www.nankurudivers.com/9/2011/11/24/
		Amphiprion perideraion	extra elements	Thailand	https://www.flickr.com/photos/szomkat/5356366971/in/photolist-9ajMhF-aZ77MK-9ajAmM-aNCm7n-dpNJvv-9Gk22t-a1JJt4-9anNCN-9anXs7-9s4jKG-aNCmrv-9anVPE-9NBa7f-9ntX1C-adoVv7-9ajzRg-9anNuo-ewebge-9pftEo-9anJKQ-ds54Pi-9UBuyM-9jpDRT-acWAAT-9nAcbQ-NMQzwA-a2fHVz-9ucCsF-aKvZ7p-atEV13-9MM2YU-aaSWUv-aqpUsi-ajufQs-9fvHog-9UexxJ-efN7qf-9anL7A-a6ZUR7-9JfMr8-9HghZj-aoYguc-aBwmZN-9u7a1u-9W1pit-9V1WU8-bpMdAQ-bq143y-9…
		Amphiprion perideraion	extra elements	Marshall Islands	https://www.inaturalist.org/observations/65430818
		Amphiprion perideraion	extra elements	Philippines	https://www.inaturalist.org/observations/54469609
		Amphiprion perideraion	extra elements	Papua New Guinea	https://www.inaturalist.org/observations/37786157
		Amphiprion ocellaris	extra elements	Philippines	https://www.facebook.com/RVS-Fishworld-INC-134337699958125/photos/a.1025307460861140/1025307907527762
		Amphiprion ocellaris	extra elements	Philippines	https://www.facebook.com/RVS-Fishworld-INC-134337699958125/photos/a.753750528016836/753750618016827
		Amphiprion ocellaris	extra elements	Philippines	https://www.facebook.com/RVS-Fishworld-INC-134337699958125/photos/a.665972240127999/665972326794657
		Ampiprion percula	extra elements	Papua New Guinea	https://www.flickr.com/photos/46846988@N08/15076688236/in/photolist-oYgY9C-nuVUHo-n5FRvC-nt95i6-oY3eUX-qzpsVP-qjMfGk-mBYJEG-nMqxpc-o8UAt1-ky6oUh-q5Wq3H-k9Wr4c-oUgmfs-jzLxzQ-qaNs5p-pUtgR7-oWD5At-o3A4c7-GuoBqZ-nwUrd2-osQ3fe-2jMp7h6-21tkwRC-oC35cr-m7Rnjy-p82GDm-2hviKq8-mbQ53s-jauadu-pfSq9K-qba8xM-pyirF8-oHRUhp-p4eTYj-kUocoM-jdYxYW-mxWKJe-oKCG9P-ppXx4W-qpWjws-kUnMfD-pvsyjc-wp6b24-ndpvEF-odDSvz-qaLWjg…
		Amphiprion percula	extra elements	Papua New Guinea	https://reefbuilders.com/2011/08/12/placeholder-pngs-exclusive-exporter/
		Amphiprion frenatus	extra elements	Japan	https://www.inaturalist.org/observations/16620936
		Premnas biaculeatus	extra elements	Solomon Islands	https://reefbuilders.com/2014/12/22/wild-morse-code-maroon-imported-solomon-islands/
		Premnas biaculeatus	extra elements	Papua New Guinea	https://www.flickr.com/photos/46846988@N08/14323557370/in/photolist-kSH82X-kKTFBB-kKTaM8-jNwirt-o55VPi-PqWSm4-jzLxE9-nY1R3F-oxFUQw-nqUmja-qorVFv-T2Za3b-jzLxWw-nPHYzG-S2niuW-pbQRfb-T2ZazJ-q7UjgX-jg7qNN-qA1cud-mnPjMe-nHnoA9-qamaii-pSM4km-ojxP48-qaW4wH-m4c4Wa-qEaTyq-Tqym6X-Tymwcu-nHxnF6-jt1VfN-T2Z9tf-o7am2i-mnQ6Ye-qaLT2V-nCPwPx-nDakqb-nqUq4V-n2EKbx-oZ6yQH-nUPfyb-qorWgi-wTPeL8-wAFfrd-qFBQ8Q-pzydmn-nb…
		Premnas biaculeatus	extra elements	Papua New Guinea	https://www.flickr.com/photos/46846988@N08/14323581940/in/photolist-nPJ6Tj-mLcPWD-oqyxCF-o8mSiw-mqTkse-q87Jcf-qbZ1aA-ndJ4YS-pHoT1M-mEy6dg-qbYZXm-qa2G99-T2ZbtN-FEQH4a-jzHpgk-jEbFUG-kZxZq8-mSWuik-kMbrrx-quBHkz-jVyKQV-BsNEqn-pBMvsL-qdFp39-kW387a-nezLGR-sF1bkh-qD8CVM-jE9rv6-jzKwA5-qBSZRq-m4cTRj-q7N8dN-wQYtZ3-nqUdfy-mNQjK6-qogWGb-neZKfi-nNBBru-nh3whP-pQgJBp-jzJGqX-pcDQvd-jzJGoT-p5gGrK-qaiBL1-q7VMre-qn…
		Premnas biaculeatus	extra elements	Papua New Guinea	https://www.flickr.com/photos/46846988@N08/14412883714/in/photolist-nutcMt-nZ3z4c-qE5kxa-qEcHDV-pdpFCQ-q86UKw-qE3ww2-rfPwsE-qaiBkS-oFyVf1-qEMYj5-pdCuQk-pSPakd-qEGfWp-pSPYB7-nARECR-pSQWVQ-pSW818-pdkDuu-o3N9eM-n5HPJs-pSUTA4-qCgNKR-qnF1R1-qnChs6-qEMSSy-qFD72R-qnHDwF-qnHCit-nUxHFn-qoiYod-nJFrV4-pSQSJ5-pdkDZh-pSUTxi-qCA3n5-mMTjUA-pHc5yb-pdpDf3-nBu4gu-qnFEoC-qnxtzt-nXBNc5-pHR7nL-qE8m7m-pHgURV-pp76na-sq…
		Premnas biaculeatus	extra elements	Papua New Guinea	https://aquanerd.com/2012/05/wild-caught-picasso-maroon-clownfish-surfaces-from-png.html
		Premnas biaculeatus	extra elements	Papua New Guinea	http://www.lightning-maroon-clownfish.com/2012/08/22/wild-caught-png-maroons-a-discussion-of-retail-pricing/
		Premnas biaculeatus	extra elements	Philippines	https://www.facebook.com/RVS-Fishworld-INC-134337699958125/photos/a.1107261882665697/1107263329332219
					https://www.facebook.com/RVS-Fishworld-INC-134337699958125/photos/a.1107261882665697/1107263365998882
		Premnas biaculeatus	extra elements	Philippines	https://www.facebook.com/RVS-Fishworld-INC-134337699958125/photos/a.1103932039665348/1103934569665095
		Amphiprion polymnus	extra elements	Philippines	https://www.facebook.com/RVS-Fishworld-INC-134337699958125/photos/a.778474178877804/778474345544454
		Amphiprion ocellaris	"Wide Bar"	Indonesia	https://www.flickr.com/photos/fredww/13888549060/in/photolist-nahrLq-nCqeoA-kBFm8t-njjnwH-o7L9YB-pJswUn-qLTvRX-pCgmAX-j9xP7N-ofzMAc-opxZZX-qBmiTj-n9Pwuy-j9vCL9-nfCXe1-j9vCgb-qyuuHs-mSyt2A-kZxt2z-o5Rqui-jzKwjJ-j9vBk3-oyTReG-npjZfE-or95mE-qBGS77-qjcUpf-ot9s5U-q7MWpJ-nZjUGg-j9xNrj-nNzVhi-mSwQDB-nu9bGz-qHpnnB-jDVbqv-neYQz8-nh2F6n-qLU2Nv-nJTphc-T4tzsd-T4txuL-qfqb1W-nHdzxL-oTtRb9-nXs1oA-m4cYR9-pszUqZ-q…
		Amphiprion ocellaris	"Wide Bar"	Indonesia	https://www.flickr.com/photos/bizmarkie812/5430183925/in/photolist-9gR7uM-a3A4B9-dutbyu-dur1bn-bETABP-9mpMa5-aaeVCJ-9imQNq-9hQbD5-b4DzYB-9GeqRQ-8jUuAV-cHJY1N-9DiGxZ-aac7ga-9jyyVd-9fo86s-9xAvY4-9Z4YHx-aVeEYK-9B8G4D-bSaiKp-9yyw8P-anFQ8N-9zMSBS-9Av9c3-9jHG4c-ds4TUi-dR3BpH-9dSuLm-anoWX3-9nZRKD-aa3jfx-aa3j2a-a5xSqg-9bGzGY-i19CP2-adCgSb-at9ntR-9nx7Qk-9imQEL-bDfzsC-9KdbVx-9n77if-adChBd-9zfjoA-dXQxJR-adz…
		Amphiprion ocellaris	"Wide Bar"	Philippines	https://www.facebook.com/RVS-Fishworld-INC-134337699958125/photos/a.1119857844739434/1119861588072393
					https://www.facebook.com/RVS-Fishworld-INC-134337699958125/photos/a.1119857844739434/1119862038072348
		Amphiprion clarkii	"Wide Bar"	Philippines	https://reefbuilders.com/2016/06/07/widebar-clarki-clownfish/
		Amphiprion clarkii	"Wide Bar"	Australia	https://www.inaturalist.org/observations/56014874
		Amphiprion clarkii	"Wide Bar"	Philippines	https://www.facebook.com/RVS-Fishworld-INC-134337699958125/photos/a.3909763905748800/3909756842416173
		Amphiprion clarkii	"Wide Bar"	Philippines	https://www.facebook.com/RVS-Fishworld-INC-134337699958125/photos/a.3857052554353269/3857046594353865
		Amphiprion clarkii	"Wide Bar"	Philippines	https://www.facebook.com/RVS-Fishworld-INC-134337699958125/photos/a.3822938901097968/3822924677766057
		Amphiprion clarkii	"Wide Bar"	Philippines	https://www.facebook.com/RVS-Fishworld-INC-134337699958125/photos/a.3746287148763144/3746282005430325
		Amphiprion clarkii	"Wide Bar"	Philippines	https://www.facebook.com/RVS-Fishworld-INC-134337699958125/photos/a.3620559418002585/3620556831336177
		Amphiprion clarkii	"Wide Bar"	Philippines	https://www.facebook.com/RVS-Fishworld-INC-134337699958125/photos/a.2885553541503180/2885555071503027
		Amphiprion clarkii	"Wide Bar"	Philippines	https://www.facebook.com/RVS-Fishworld-INC-134337699958125/photos/a.2833073193417882/2833076253417576
		Amphiprion clarkii	"Wide Bar"	Philippines	https://www.facebook.com/RVS-Fishworld-INC-134337699958125/photos/a.2742484695810066/2742486435809892
		Amphiprion clarkii	"Wide Bar"	Philippines	https://www.facebook.com/RVS-Fishworld-INC-134337699958125/photos/a.2676257099099493/2676260409099162
		Amphiprion clarkii	"Wide Bar"	Philippines	https://www.facebook.com/RVS-Fishworld-INC-134337699958125/photos/a.2676257099099493/2676258945765975
		Amphiprion clarkii	"Wide Bar"	Philippines	https://www.facebook.com/RVS-Fishworld-INC-134337699958125/photos/a.2596389620419575/2596394367085767
		Amphiprion clarkii	"Wide Bar"	Philippines	https://www.facebook.com/RVS-Fishworld-INC-134337699958125/photos/a.2550891578302713/2550897101635494
		Amphiprion clarkii	"Wide Bar"	Philippines	https://www.facebook.com/RVS-Fishworld-INC-134337699958125/photos/a.2318851684840038/2318854981506375
		Amphiprion clarkii	"Wide Bar"	Philippines	https://www.facebook.com/RVS-Fishworld-INC-134337699958125/photos/a.2193372637387944/2193378234054051
		Amphiprion clarkii	"Wide Bar"	Philippines	https://www.facebook.com/RVS-Fishworld-INC-134337699958125/photos/a.2176013182457223/2176016502456891
		Amphiprion clarkii	"Wide Bar"	Philippines	https://www.facebook.com/RVS-Fishworld-INC-134337699958125/photos/a.2153637028028172/2153655264693015
		Amphiprion clarkii	"Wide Bar"	Philippines	https://www.facebook.com/RVS-Fishworld-INC-134337699958125/photos/a.2117404848318057/2117410224984186
		Amphiprion clarkii	"Wide Bar"	Philippines	https://www.facebook.com/RVS-Fishworld-INC-134337699958125/photos/a.2005276356197574/2005277849530758
		Amphiprion clarkii	"Wide Bar"	Philippines	https://www.facebook.com/RVS-Fishworld-INC-134337699958125/photos/a.1533681310023750/1533683186690229
		Amphiprion clarkii	"Wide Bar"	Philippines	https://www.facebook.com/RVS-Fishworld-INC-134337699958125/photos/a.1497382240320324/1497385283653353
		Amphiprion ocellaris	developmental	Philippines	https://www.facebook.com/RVS-Fishworld-INC-134337699958125/photos/a.1786791358046076/1786793584712520
